# Supplementary material for: Computational fluid dynamics to simulate stenotic lesions in coronary end-to-side anastomosis
Source: Interdiscip Cardiovasc Thorac Surg. 2025 Jan 31;40(2):ivaf013. doi: 10.1093/icvts/ivaf013 (PMC11842071; doi:10.1093/icvts/ivaf013)
Supplement: ivaf013_Supplementary_Data [file ivaf013_supplementary_data.zip]

Archive with 13 entries (13 files):
- Figure_S7__2nd_version_.TIF
- Figure_S8__2nd_version_.tif
- Figure_S9__2nd_version_.TIF
- Supplementary VIdeo 1 (Streamlines) version2.mp4
- Supplementary VIdeo 2 (2D Vector) version2.mp4
- Supplementary Video 3 (WSS) version2.mp4
- CORRECT Supplementary Materials.docx
- Figure S1 (version2).TIF
- Figure S2 (version2).TIF
- Figure S3.tif
- Figure S5.tif
- Figure_S4__2nd_version_.tif
- Figure_S6__2nd_version_.TIF
